# Supplementary material for: Risk factors for positive depression screening across a shipboard deployment cycle
Source: BJPsych Open. 2019 Sep 20;5(5):e84. doi: 10.1192/bjo.2019.70 (PMC6788222; doi:10.1192/bjo.2019.70)
Supplement: Supplementary file 1 [file S205647241900070Xsup001.zip]

Archive with 7 entries (6 files):
- S205647241900070Xsup001/Supp Figure 1.docx
- S205647241900070Xsup001/Supp Table 1.docx
- S205647241900070Xsup001/Supp Table 2.docx
- S205647241900070Xsup001/Supp Table 3.docx
- S205647241900070Xsup001/Supp Table 4.docx
- S205647241900070Xsup001/Supp Table 5.docx
- S205647241900070Xsup001/
